# Supplementary material for: Long-Term Clinical Outcome of Internal Globus Pallidus Deep Brain Stimulation for Dystonia
Source: PLoS One. 2016 Jan 8;11(1):e0146644. doi: 10.1371/journal.pone.0146644 (PMC4706355; doi:10.1371/journal.pone.0146644)
Supplement: S2 Table — (XLSX) [file pone.0146644.s002.xlsx]

## Sheet: Sheet1
									BFMDRS																																Stimulation parameter
									BFMDRS motor								BFMDRS disability								Lead location : target Lt			Lead location : target Rt			Lead location : actual Lt					Lead location : actual Rt					Stimulation parameter : Immediate postop								Stimulation parameter : Final
Patient No.	Age_surgery	Age_onset	Gender (1:M, 2:F)	disease duration	Follow up duration	Body distribution (1: generalized, 2: segmental, 3:multifocal)	Etiology (1:genetic, 2:acquired, 3:isolated without known genetic cause)	Genetic	Preoperative	3 months	6 months	12 months	2 years	3 years	5 years	7 years	Preoperative	3 months	6 months	12 months	2 years	3 years	5 years	7 years	X	Y	Z	X	Y	Z	X	Y	Z	Arc	Ring	X	Y	Z	Arc	Ring	Lt_electrode location	Lt_pulse width	Lt_frequency	Lt_amplitude	Rt_electrode location	Rt_pulse width	Rt_frequency	Rt_amplitude	Lt_electrode location
1	50	45	1	59	84	1	3		34.5	13.5	14	9	8	5.5	5.5	27.5	10	4	5	1	1	1	1	1	21	14.3	3	21	14.3	2	23	7.6	6.5	101.8	73.2	22.5	7.9	4.3	81.9	71.7	3-	120	185	3	3-	120	185	3	1-
2	31	25	1	72	84	2	2		24	1	1	7	5.5	3	3		5	3	3	4	3	3	3	2	21	13.3	3	21	13.3	3	24.4	7.7	0.8	103.7	62.9	19.8	5.9	8.7	75.8	76.3	1-	60	130	2.5	2-	60	130	2.8	1-
3	25	16	2	108	84	1	3		65	64	68	60	69	62			16	19	19	20	21	19			20	13.4	3	20	13.4	3	23	8.2	1.9	103.3	63.8	23.4	8.2	3.7	77.1	67.8	1-	120	145	2.5	3-	180	130	2.5	1-2-3-
4	41	11	2	360	84	1	3		60	38	74.5	4.5	23.5	28	29	50	13	7	3	6	5	9	9	9	20	13.1	2	20	13.1	2	21.1	6.9	4.3	102.5	71.4	20.4	8.1	6	73.6	82.5	0-	90	130	1	0-	90	130	1	0-
5	22	21	1	12	60	1	2		44	26		18	17	15.5	30.5		16	7	7	7.5	5	7	8		20	14.4	3	20	14.4	3	20.8	9.2	3.9	97.7	68.8	19.2	6.7	5.9	68.5	75.3	2-3-	60	60	3.3	0-1-2-	60	60	3.3	2-3-
6	33	1	2	380	84	1	2		33	28	55	28	22	23	32.5	30.5	10	7	5	5	5	5	4	2	20	12.4	3	20	12.4	3	23.3	7.5	4.3	89.1	70.5	20.7	6.8	2.1	77.8	77	1-	60	130	3	1-	60	130	3	1-
7	27	27	1	12	84	1	3		17	10	45	10	2	16	38.5	44	8	4	4	3	2	7	9	6	21	12.4	3	21	12.4	3	23	5.6	5.4	103.2	64.7	19.7	6.3	5.7	81.8	71.2	1-	60	130	3	1-	60	130	3	0-
8	47	37	1	120	60	1	3		105	34	7.5	58	74	86	92		20	27	28	17	17	30	30		21	12.8	3	21	12.8	3	21.1	9.2	2.5	113.7	88.4	20.6	7.2	3.8	88	86.7	1-	60	130	2.5	1-	60	130	2.5	2-
9	27	18	1	108	60	1	3		28	29	39	28	28	18.5	28	28	7	9	7	8	7	6	7	12	21	12.8	3	21	12.8	3	21	10.8	7.1	101.9	44	18.8	12.5	4.7	73.2	41.6	1-2-	120	130	0.7	3-	90	130	1.3	1-2-
10	32	8	1	280	60	1	2		33	22	24.5	16	18	36			7	0	3	1	2	4			20	11.9	3	20	11.9	3	23.8	8.4	6.4	99.3	73.2	18.7	7.9	3.7	71.5	77.4	1-	90	130	2.4	3-	90	130	2.5	0-1-2-
11	13	10	1	36	60	1	1	PKAN	79.5	79.5	17	80	80				29	29	29	29					20	13	3	20	13	3	24.1	10.2	4.1	101.7	79.7	16.6	8.4	3.7	70	77.2	1-	60	130	1	1-	60	130	1	0-1-
12	30	17	1	155	60	1	2		90.5	44	14	43.5	40.5	29	32.5	34.5	12	11	12	13	11	11	9	1	21	14	3	21	14	3	24.8	12.8	4.5	99.5	90.8	17.2	15.2	3.1	74.9	94	1-	90	130	1.5	1-	90	130	1.5	1-
13	59	59	1	5	60	1	3		14	12	38	2	7	6	6		0	0	6	6	6	4	3		21	14.2	3	21	14.2	3	21.9	8.6	4.7	96.2	70.8	20.9	7.3	5.7	75.9	65.3	2-	90	130	3	1-	90	130	2.2	0-1-
14	65	58	2	84	36	1	3		16	15	99.5	23	14	16.5	27.5		2.5	3	3	9	0	0	0		21	13.9	3	21	13.9	3	21.2	9.3	4.6	107.3	85.6	20.3	6.2	4.8	80.6	81.1	1-2-	60	130	1	1-2-	60	130	1.5	2-3-
15	29	29	2	8	60	2	2		18	11	21.5	18	21	21.5	26		1	4	5	4	1	5	4		20	12.1	3	20	12.1	3	22.1	8	5.1	99.7	70.6	19.3	5.9	4.8	87.1	67.6	1-	60	130	2.6	1-	60	130	2.3	1-
16	30	13	2	200	60	1	2		86	79	72	74	74				19	21	22	19					20	12.9	3	20	12.9	3	22.9	7.5	4.2	96.8	63.9	18.9	8.8	4.8	78.5	58.2	1-	60	130	2.2	1-	60	130	2.3	1-
17	12	8	1	48	60	3	1	DYT-1	30	7	71	10.5	11.5	10.5	9.5		9	3	8	9	6	4	3		19	14.2	3	20	14.2	3	23.7	9.1	5.6	101.8	82.6	19.7	10.5	2.3	83.4	71.5	3-	60	130	3	3-	60	130	0.9	3-
18	65	58	1	84	60	1	3		27.5	21	25.5	25	15	21	18		4	8	12	11	14	11	8		21	14.2	3	20	14.2	3	22.7	10	4.9	97	60.2	18.2	7.2	5.6	79.6	57.4	1-	90	130	2.3	1-	90	130	2.5	1-
19	16	14	1	24	36	1	2		62	78.5	9.5	11	24	43.5	45.5		15	24	5	10	9	12	25		21	13.8	3	21	13.8	3	21.5	8.2	4.6	96.7	65.3	19.9	8.2	4.6	78.7	59.8	0-	60	130	2.8	1-3+	60	130	3.5	3-
20	40	31	1	108	36	1	3		67	48.5	16	56	56	67			16	13	11	15		13						21	13.7	3						22	5.5	4.4	77.6	70.3	1-				1-	60	130	3.5	2-3-
21	55	25	1	24	36	1	1	PKAN	46	56	64	39	31				14	14	11	10	11				23	13.3	3	23	13.3	3	27.3	7.8	7.2	102.8	66.1	19.8	11.4	2.6	85.9	69.3	2-	60	130	3.5	2-	60	130	3.3	0-1-
22	33	31	2	24	60	3	2		5	2	1	7.5	12.5	10	11		3	5	8	4	3	8	2		21	11.8	3				21.3	7.7	4.7	108.4	80.5						1-	60	130	2					2-
23	16	15	1	12	36	1	1	PKAN	44.5	44.5	27	43	34	27	23.5		14	14	8	12	13	20	21		20	11.2	3	20	11.2	3	19.8	8.2	5.9	103.8	56.4	18.2	9.1	3.1	76.1	58.3	1-	60	130	0.9	1-	60	130	0.7	0+1+2-3-
24	31	11	1	132	36	2	3		12	10	7.5	6.5	12	10	8		4	3	3	3	5	3	3		21	13.5	3	21	13.5	3	22	9.5	4.3	103.5	82.4	19.9	8	2.9	78.1	79.9	1-	60	130	1	1-	60	130	1	0-
25	58	36	2	216	36	1	3		27	24	13	29	35	33	36		3	6	8	8	7	3	8		21	13.8	3	21	13.8	3	23.1	9.4	4.4	108.7	61.9	21	9.3	5.8	88.9	66.9	0-	60	130	3	1-	60	130	2.3	1-
26	37	31	1	72	36	1	3		34	12	43.5	8	8	11.5			8	1	1	1	1	1			21	13.4	3	21	13.4	3	21.7	6.5	5	94.9	84.6	20.8	7.8	4.2	71.7	90.8	0-1-2-	60	130	2	0-1-2-	60	130	2	0-1-2-
27	11	9	2	24	36	1	1	PKAN	96	69	13	88	84	60.5			29	24	24	27	30	29			20	13.4	3	20	13.4	3	19.9	11.6	3.8	99	59	20.4	10.4	5.3	82.8	59.4	0-1-2-	60	130	4	1-2-3-	90	60	4.5	0-1-2-3-
28	40	4	1	6	36	1	2		67	71	3	71	66	71			5	17	8	8	8	14			19	12.1	3	20	11.5	3	20.1	7.7	3.8	108.9	71.5	19.1	7	3	73.8	79.2	1-	60	130	3.5	1-	60	130	3.5	1-2+3-
29	17	9	1	84	24	1	1	DYT-1	40.5	15	8	17	6	6			3	2	1	1	2	3			21	13.6	3	21	13.6	3	22.1	7.9	5.4	113.7	67.2	21.1	8.6	5.4	77.9	63.4	1-	60	130	3.1	1-	60	130	3.5	1-
30	37	32	2	60	24	1	2		21	16	14.5	31	3.5	9.5			12	7	0	14	11	2			20	13.6	3	20	13.6	3	19.1	9	4.9	106.4	59.9	20.7	8.8	5.5	76.2	61.1	1-	60	130	2.8	1-	60	130	2.8	1-2-
31	10	7	1	36	12	1	1	DYT-1	32.5	31	98	6.5	6.5				17	4	0	0					18	13.3	0	18	13.3	1	17.9	7.8	1.2	100.2	63.3	18.9	9.5	2	64.6	73.7	1-	60	130	3.2	1-	60	130	3.3	0-1-2-
32	10	8	1	24	6	1	1	PKAN	76.5	73		99.5	99.5				30	22	29	29					18	14.1	3	19	14.1	3	17.6	9.9	2.7	108.4	79	17.1	7.3	3.9	78	76.4	1-	60	130	0.5	1-	60	130	0.5	1-
33	40	36	1	48	24	2	3		16	16		16	22.5				6	6	6	6	6							20	13.4	3						19.1	6.5	3.9	75.6	77.7					1-	60	130	1
34	65	63	1	24	12	2	3		14	6.5	10	6	6				17	4	10	6					21	14.3	3	21	14.3	3	22.1	9.5	4.9	104.8	69.8	23	8.7	5.8	83.8	74.9	1-	60	130	1	1-	60	130	1	1-
35	10	1	1	24	12	1	2		99.5	102	12.5	106	106				26	27	27	27	27				19	12.2	3	19	12.2	3	20.8	8	4	106.2	91.8	17.5	5	5.8	68.7	90	1-	60	130	3.8	1-	60	130	3.8	3-
36	32	7	1	210	12	1	1	DYT-1	50	19.5	29	24	24				5	7	6	4					21	13.7	3	21	13.7	3	20.2	6.2	5.4	103.7	66.9	19.6	7.1	5.4	78.9	67.4	1-	60	130	3.5	1-	60	130	3.5	0-
[truncated: 7 more columns]
